# Supplementary material for: Oligodendrocyte Precursor Cells Modulate the Neuronal Network by Activity-Dependent Ectodomain Cleavage of Glial NG2
Source: PLoS Biol. 2014 Nov 11;12(11):e1001993. doi: 10.1371/journal.pbio.1001993 (PMC4227637; doi:10.1371/journal.pbio.1001993)
Supplement: Data S1 — Rawdata. (XLSX) [file pbio.1001993.s007.xlsx]

## Sheet: Fig.1 A+B
Data for Figure 1 A
Oli-neu transfected with empty plasmid (control), ADAM10 or ADAM17								Mean of duplicates		/control
Oli-neu Passage			GAPDH	NG2 FL cytoAB		NG2 FL cyto/GAPDH		NG2 FL cyto/GAPDH		NG2 FL cytoAB
P21 Exp.1	control		8214539	8726125		1.06228		1.02428		1
	control		8298660	8184882		0.98629
	A10		6362468	4177569		0.656596		0.616749		0.602127
	A10		6630004	3824861		0.576902
	A17		7358832	5592397		0.759957		0.759957		0.74194
	A17
P24 Exp.2	control		9116075	7058225		0.774261		0.768794		1
	control		8028004	6127983		0.763326
	A10		7452125	1314305		0.176366		0.155546		0.339312
	A10		7348711	990062		0.134726
	A17		5774660	427678		0.0740612		0.0870053		0.465757
	A17		6228418	622527		0.0999495
P24 II Exp.3	control		6995368	2450497		0.350303		0.350303		1
	control
	A10		6991418	789263		0.11289		0.11289		0.427021
	A10
	A17		7717539	1950598		0.252749		0.252749		0.203777
	A17
P27 Exp.4	control							2.2468		1			NG2 FL cytoAB
	control		4611	10360		2.2468
	A10		7250	8621		1.1891		0.914499		0.407023			control	A10	A17
	A10		10969	7019		0.639894							1	0.602127	0.74194
	A17		10895	4311		0.395686		0.595332		0.264969			1	0.339312	0.465757
	A17		9599	7631		0.794979							1	0.427021	0.203777
P30 Exp.5	control		10796	8643		0.800574		0.837238		1			1	0.407023	0.264969
	control		9667	8448		0.873901							1	0.493902	0.44984
	A10		6742	3436		0.509641		0.413513		0.493902		Mean	1	0.453877	0.425257
	A10		4055	1287		0.317386						Stabw	0	0.0995261	0.210522
	A17		3080	1160		0.376623		0.376623		0.44984		SEM	0	0.049763	0.105261
	A17
Data for Figure 1 B
Oli-neu treated for 24h with 2.5µM GI and 6h 5µM GI or DMSO
Exp1	NG2 FL cytoAB	GAPDH	NG2 FL cyto/GAPDH			NG2 FL cyto/GAPDH
DMSO I	1179527	4240447	0.278161			DMSO	GI			DMSO	GI
DMSO II	1337062	4968468	0.26911		Exp1	0.278161	1.40948			1	5.06712
DMSO III	4436033	6303761	0.703712		Exp1	0.26911	0.663263			1	2.46466
GI I	7835861	5559418	1.40948		Exp1	0.703712	0.668963			1	0.95062
GI II	5136033	7743589	0.663263		Exp2	0.502812	1.829			1	3.63754
GI III	5242861	7837296	0.668963		Exp2	1.22341	1.16181			1	0.949649
Exp2					Exp2	1.04189	1.55252			1	1.4901
DMSO I	2402548	4778225	0.502812		Exp3	0.419372	1.43225			1	3.41522
DMSO II	4590225	3751983	1.22341		Exp3	0.470824	1.48803			1	3.16047
DMSO III	2886983	2770912	1.04189		Exp4	1.00901	1.89912			1	1.88216
GI I	5957640	3257326	1.829		Exp4	0.563693	1.96552			1	3.48686
GI II	4506397	3878761	1.16181		Exp4	0.699698	1.49287			1	2.13359
GI III	9092489	5856589	1.55252					Mean	NG2 FL cytoAB	1	2.60345
Exp3								Stabw		0	1.27888
DMSO I								SEM		0	0.639441
DMSO II	1550	3696	0.419372
DMSO III	2235	4747	0.470824
GI I	6120	4273	1.43225
GI II	7580	5094	1.48803
GI III
Exp4
DMSO I	5150	5104	1.00901
DMSO II	2363	4192	0.563693
DMSO III	3248	4642	0.699698
GI I	7587	3995	1.89912
GI II	7581	3857	1.96552
GI III	6700	4488	1.49287

## Sheet: Fig.1 E-G
Data for Figure 1 E
Oli-neu transfected NG2_del
	Experiment	A	A	B	B	C	C	D	D
		control	NG2_del	control	NG2_del	control	NG2_del	control	NG2_del
MES	GAPDH	15231752	18487409	17858409	20341652	17886581	19454702	16434288	16751581
MES	NG2 FL cytoAB	16698229	30019966	17722915	23657522	8717288	24010279	9019702	19487622
MES	NG2 CTF	3314347	24098078	4326711	24814643	5772974	21613037	6091803	22613108
/GAPDH	NG2 FL cytoAB	1.09628	1.62381	0.992413	1.16301	0.487365	1.23416	0.548834	1.16333
	NG2 CTF	0.217595	1.30349	0.242279	1.21989	0.322754	1.11094	0.370676	1.34991				NG2_del/cont
													Mean	SEM
NG2_del/cont	NG2 FL cytoAB	1	1.4812	1	1.1719	1	2.53232	1	2.11964			NG2 FL	1.82626	0.249857
	NG2 CTF	1	5.99043	1	5.03508	1	3.44206	1	3.64174			NG2 CTF	4.52733	0.492714
Data for Figure 1 F
Oli-neu transfected NG2_del_Myc, treated with DAPT 24h or DMSO
		Myc AB	Myc AB					CTF / FL
	GAPDH	NG2_del FL	NG2_del CTF			CTF / FL		DAPT/DMSO	Mean	SEM
DMSO	10081409	11284823	4250903		DMSO	0.376692		5.98475	6.02928	0.419128
DAPT	11387409	8251066	12558116		DAPT	1.522
DMSO	12671631	13934258	3543660		DMSO	0.254313		5.32662
DAPT	11523752	5972510	11983823		DAPT	2.0065
DMSO	9211610	11931823	3706296		DMSO	0.310623		6.77647
DAPT	8763439	7375803	15525530		DAPT	2.10493
Hek transfected NG2_del_Myc, treated with DAPT 24h or DMSO													CTF/FL
		Myc AB	Myc AB					CTF / FL					DAPT/DMSO
		NG2_del FL	NG2_del CTF			CTF / FL		DAPT/DMSO	Mean	SEM			Mean	SEM
DMSO		4756841	414263			0.0870878		12.0772	12.8092	0.535758
DAPT		6799255	8211569			1.20772						Oli-neu	6.02928	0.419128
DMSO		5228962	925991			0.177089		13.8529				Hek	12.8092	0.535758
DAPT		4066841	5633740			1.38529						MEF (PS1/2 KO)	0.888724	0.215298
DMSO		8774589	442556			0.0504361		12.4976
DAPT		6741640	8425426			1.24976
MEF transfected NG2_del_Myc, treated with DAPT 24h or DMSO
		Myc AB	Myc AB					CTF / FL
	GAPDH	NG2_del FL	NG2_del CTF			CTF / GAPDH		DAPT/DMSO	Mean	SEM
DMSO	10826702	5502024				0.50819	0.70005	0.70005	0.888724	0.215298
DAPT	11412530	4060104				0.355758
DMSO	10352995	5504681				0.531699	1.31826	1.31826
DAPT	11284530	7909560				0.700921
DMSO	14362006	11724907				0.816384	0.647857	0.647857
DAPT	15507713	8202032				0.5289
Data for Figure 1 G
Oli-neu treated with DAPT 24h													CTF/FL
					/GAPDH			NG2 CTF / FL		DAPT/DMSO			DAPT/DMSO
	GAPDH	NG2 CTF	NG2 FL		NG2 CTF	NG2 FL			Mean triplicates				Mean	SEM
DMSO	5961660	8458439	24009321		1.41881	4.02729	DMSO	0.352298	0.406737	2.04567			1.983	0.246343
DMSO	6223196	6921974	15602279		1.11229	2.50712	DMSO	0.443651
DMSO	6716246	6232560	14690401		0.927983	2.18729	DMSO	0.424261
DAPT	5785125	4374368	6700752		0.756141	1.15827	DAPT	0.652817	0.83205
DAPT	7684246	8743459	11649501		1.13784	1.51602	DAPT	0.750544
DAPT	7711125	9003095	8238652		1.16755	1.06841	DAPT	1.09279
DMSO	7078731	11648338	11264430		1.64554	1.59131	DMSO	1.03408	0.680347	1.52845
DMSO	7405095	8085459	14959865		1.09188	2.02021	DMSO	0.540477
DMSO	8029731	8245803	17676572		1.02691	2.20139	DMSO	0.466482
DAPT	6866903	15687602	16437915		2.28452	2.39379	DAPT	0.954355	1.03987
DAPT	9323974	18417966	19933744		1.97533	2.1379	DAPT	0.923959
DAPT	9466146	18592480	14978137		1.9641	1.58228	DAPT	1.24131
DMSO	7960924	no signal					DMSO		0.901	2.37487
DMSO	9065803	6031581	6159095		0.665311	0.679377	DMSO	0.979297
DMSO	8223267	4765853	5792924		0.579557	0.704455	DMSO	0.822702
DAPT	7197974	7311702	3908803		1.0158	0.543042	DAPT	1.87057	2.13976
DAPT	8949217	9742823	3888974		1.08868	0.43456	DAPT	2.50524
DAPT	7261317	20011137	9792773		2.75586	1.34862	DAPT	2.04346

## Sheet: Fig.2 B
Data for Figure 2 B
NG2 CTF in P100					/K PI 1x
Experiment	1	2	3		1	2	3			Mean	SEM
K PI 1x	11094276	6476711	35434321		1	1	1		K PI 1x	1	0
GI	1218305	272435	23601522		0.109814	0.0420638	0.666064		GI	0.272647	0.151426
GW	6427054	494506	21108614		0.579313	0.0763514	0.595711		GW	0.417125	0.131164
DAPT	18405355	13491702	46127241		1.659	2.08311	1.30177		DAPT	1.68129	0.164462
GI/DAPT	4910104	835406	16786108		0.44258	0.128986	0.473725		GI/DAPT	0.34843	0.0654109
Protease Assay
NG2 ectodomain in S100					/K PI 1x
Experiment	1	2	3		1	2	3			Mean	SEM
K PI 1x	18130702	30533789	9120865		1	1	1		K PI 1x	1	0
GI	1154770	17107316	4011853		0.0636914	0.560275	0.439854		GI	0.354607	0.111973
GW	1227598	9910780	3833693		0.0677082	0.324584	0.420321		GW	0.270871	0.0781974
DAPT	15345995	11665730	14024350		0.846409	0.38206	1.53761		DAPT	0.922027	0.160767
GI/DAPT	4257589	5272517	3662167		0.234828	0.172678	0.401515		GI/DAPT	0.269674	0.0382619

## Sheet: Fig.3 A
	Data for Figure 3 A
pOPC H2O as control
	Exp 1 (black)				Exp 2 (green)				Exp 3 (red)				Exp 4 (blue)
	H2O	4AP/BCC	Glut	Glut/MK801	H2O	4AP/BCC	Glut	Glut/MK801	H2O	4AP/BCC	Glut	Glut/MK801	H2O	4AP/BCC	Glut	Glut/MK801
NG2 FL cytoAB	13746622	12261673	8708238	7051167	25474572	10297924	8020024	9650631	28599815	11741773	17190602	24012329	23639505	9744309	15892421	19207907
GAPDH	8210539	11650803	10273731	8234660	19463744	13149016	11411673	14710865	13592217	14390045	10983338	11564560	10212560	9542489	12494317	16094853
Tub	10769510	10518953	14234974	11841681	13189510	10041388	11860510	12125581	10119054	8215933	8808782	9129004	11169903	9289539	9262146	10448489
/GAPDH
NG2 FL cytoAB	1.67427	1.05243	0.847622	0.856279	1.30882	0.783171	0.702791	0.656021	2.10413	0.815965	1.56515	2.07637	2.31475	1.02115	1.27197	1.19342
GAPDH	1	1	1	1	1	1	1	1	1	1	1	1	1	1	1	1
Tub	1.31167	0.902852	1.38557	1.43803	0.677645	0.763661	1.03933	0.82426	0.744474	0.570946	0.802013	0.789395	1.09374	0.973492	0.741309	0.649182
																			H2O	4AP/BCC	Glut	Glut/MK801	H2O	4AP/BCC	Glut	Glut/MK801
/H2O																			Mean	Mean	Mean	Mean	SEM	SEM	SEM	SEM
NG2 FL cytoAB	1	0.628593	0.506265	0.511436	1	0.598378	0.536965	0.50123	1	0.387792	0.743847	0.986807	1	0.441149	0.549508	0.515572		NG2 FL cytoAB	1	0.513978	0.584146	0.628761	0	0.0587984	0.054003	0.119387
GAPDH	1	1	1	1	1	1	1	1	1	1	1	1	1	1	1	1		GAPDH	1	1	1	1	0	0	0	0
Tub	1	0.688323	1.05634	1.09634	1	1.12693	1.53374	1.21636	1	0.766911	1.07729	1.06034	1	0.890057	0.677773	0.593542		Tub	1	0.868056	1.08629	0.991644	0	0.0957582	0.175137	0.136828
pOPC DMSO as control
	Exp 1 (black)		Exp 2 (green)		Exp 3 (red)		Exp 4 (blue)
	DMSO	PFR	DMSO	PFR	DMSO	PFR	DMSO	PFR
NG2 FL cytoAB	6349309	10103309	21863673	19630087	20633401	11900602	5020681	8883430
GAPDH	4925296	9179489	21003329	14156016	15168803	9752388	11352439	8672539
Tub	8214660	13141631	12073995	10377217	9143640	6407569	13625024	8520903
/GAPDH
NG2 FL cytoAB	1.28912	1.10064	1.04096	1.3867	1.36025	1.22028	0.442256	1.02432
GAPDH	1	1	1	1	1	1	1	1
Tub	1.66785	1.43163	0.574861	0.733061	0.602792	0.657026	1.20018	0.982515
																			DMSO	PFR	DMSO	PFR
/DMSO																			Mean	Mean	SEM	SEM
NG2 FL cytoAB	1	0.85379	1	1.33213	1	0.897095	1	2.31612										NG2 FL cytoAB	1	1.34978	0	0.339737
GAPDH	1	1	1	1	1	1	1	1										GAPDH	1	1	0	0
Tub	1	0.858368	1	1.2752	1	1.08997	1	0.818637										Tub	1	1.01054	0	0.106589
pOPC GI as control
	Exp 1 (black)			Exp 2 (green)			Exp 3 (red)			Exp 4 (blue)
	GI	GI/PFR	GI/Glut	GI	GI/PFR	GI/Glut	GI	GI/PFR	GI/Glut	GI	GI/PFR	GI/Glut
NG2 FL cytoAB	10555329	5826459	4103196	16376602	10533631	10312530	22763522	15724258	14174501	4600338	4550338	8735915
GAPDH	11295146	9665267	7521953	15793401	11031773	16112037	14416803	12703024	11863439	11299610	5925296	11574489
Tub	10862610	8135004	9707711	17151723	13119359	16845238	9756347	9726589	9298418	6993125	4990761	8202731
/GAPDH
NG2 FL cytoAB	0.934501	0.602824	0.545496	1.03693	0.954845	0.640051	1.57896	1.23784	1.19481	0.407124	0.767951	0.754756
GAPDH	1	1	1	1	1	1	1	1	1	1	1	1
Tub	0.961706	0.841674	1.29058	1.08601	1.18923	1.04551	0.676734	0.765691	0.783788	0.618882	0.84228	0.708691
																			GI	PFR + GI	Glut + GI	GI	PFR + GI	Glut + GI
/GI																			Mean	Mean	Mean	SEM	SEM	SEM
NG2 FL cytoAB	1	0.645076	0.58373	1	0.920841	0.617258	1	0.783958	0.756705	1	1.88629	1.85387						NG2 FL cytoAB	1	1.05904	0.952892	0	0.281435	0.302653
GAPDH	1	1	1	1	1	1	1	1	1	1	1	1						GAPDH	1	1	1	0	0	0
Tub	1	0.875188	1.34197	1	1.09505	0.962708	1	1.13145	1.15819	1	1.36097	1.14511						Tub	1	1.11567	1.152	0	0.0994477	0.0774635

## Sheet: Fig.3 C+D
	Data for Figure 3 C
					normalised to ctl	coomassie normalised values	normalised ctl/ coomassie norm val	taken for analysis
	2012-07-31	ctl	1	4012.48	1	1	1
		pfr15'	2	10608.1	2.64377	1.26444	2.09086
		pfr45	3	6403.38	1.59587	1.07431	1.48548
		pfr1.5h	4	5780.06	1.44052	0.999197	1.44168
		pfr3h	5	2355.18	0.586965	0.950311	0.617656
	2012-08-03	ctl	6	1622.38	1	1	1
		pfr15	7	6896.26	4.25071	1.28886	3.29805			Time in min	0'	15'	45'	90'	180'
		pfr45	8	7491.72	4.61775	1.59529	2.89461			2012-08-31	1	2.09086	1.48548	1.44168	0.617656
		pfr1.5h	9	3870.72	2.38583	1.01342	2.35423			2012-09-01	1	3.29805	2.89461	2.35423	1.54526
		pfr3h	10	2370.89	1.46137	0.945712	1.54526			2012-09-03	1	1.82824	1.83896	2.30148	0.738209
					normalised to ctl
	2012-08-01	ctl	1	8322.99	1	1	1
		pfr15	2	15978.5	1.91981	1.05009	1.82824
		pfr45	3	16246.2	1.95197	1.06145	1.83896
		pfr1.5h	4	19484.8	2.34108	1.01721	2.30148
		pfr3h	5	5163.9	0.620439	0.840465	0.738209
	Data for Figure 3 D
		pAN2 probed blots
				normalised to ctl		avg of dupli	coomassie avg values	normalised ctl/ coomassie norm val
	02-05-2013 N1	ctl	5446.1	1	1	1	1	1	taken for analysis
		pfr40	10489.6	1.92608	1.44104	1.68356	1.1811	1.42542
		gm6001+pfr40	5335.03	0.979605	0.755807	0.867706	0.99907	0.868514
		ADAM10+pfr	2828.5	0.519362	0.679545	0.599453	0.844022	0.710234
		ctl	5861.4	1
		pfr40	8446.5	1.44104
		gm6001+pfr40	4430.08	0.755807
		ADAM10+pfr	3983.08	0.679545
				normalised to ctl			coomassie avg values	normalised ctl/ coomassie norm val
5	2013-05-03	ctl	3297.08	1			1	1	taken for analysis
6		pfr40	6873.71	2.08479			1.11602	1.86805
7		gm6001+pfr40	5072.35	1.53843			1.35815	1.13274
8		ADAM10+pfr	2392.69	0.725699			1.00046	0.725367
								normalised ctl/ coomassie norm val
1	02-05-2013 n2	ctl	28309.5	1			1	1	taken for analysis				ctl	pfr40'	GM6001+PFR15'	ADAM10 inhi+Pfr15'	4Ap+BCC10'
2		pfr40	25931.8	0.91601			0.738837	1.2398				2-5-13 n1	1	1.42542	0.868514	0.710234
3		gm6001+pfr40	19129.6	0.675731			0.672514	1.00478				2-5-13 n2	1	1.2398	1.00478	0.801833
4		ADAM10+pfr	15030.9	0.530948			0.662168	0.801833				3-5-13	1	1.86805	1.13274	0.725367
												13-2-14	1				1.5394
												18-2-14	1				1.49409
												27-2-14	1				1.66144
				raw pAN2 values	normalised to ctl			coomassie values for normalisation
	2014-02-13	ctl 13-2-14	1	12752.2	1			1.12796	0.886556	1	taken for analysis
		4ap+bcc 13-2-14	2	15254.3	1.19621			0.876498	1.36476	1.5394
	2014-02-18	ctl1	3	2279.69	1			1	1	1	taken for analysis
		4AP+BCC10' dupli	4	4887.98	2.14414			1.43565	1.4935	1.4935
							avg of dupli
	2014-02-27	ctl1	1	5160.18	0.887817	1.11218	1	1.00018	0.999816	1	taken for analysis
		4AP+BCC10' dupli	2	9124.83	1.56994	1.8593	1.71462	1.02709	1.66939	1.6697
		4AP+BCC10'	3	10806.6	1.8593
		ctl2	4	6464.24	1.11218
												Coomassie									Coomassie
	Coomassie		These values in blue have been taken for normalisation									Data for Figure 3 D									Data for Figure 3 D
	Data for Figure 3 C																										These values in blue have been taken for normalisation
				raw values				avg. Values of coomassie taken for normalisation							raw values	divided by the ctl values		avg. Values of coomassie taken for normalisation						raw values	divided by the avg of all ctl		avg. Values of coomassie taken for normalisation
					2430.59							02-05-2013 N1	ctl	1	30194.7	1	1	1			2014-02-27	ctl1	5	5862.94	1.1081	0.961889	1.03499	1.00018
	2012-07-31	ctl	1	2319.71	0.954382	1	1	1					pfr40	2	33758.2	1.11802	1.24417	1.1811				ctl2	6	5760.94	1.08882	0.841929	0.965374
		PFR15	2	2912.03	1.19808	1.25534	1.27355	1.26444					gm6001+pfr40	3	28328.2	0.938184	1.05996	0.99907				ctl1	9	5089.35	0.961889
		PFR 45	3	2458.07	1.01131	1.05965	1.08897	1.07431					ADAM10+pfr	4	25312.4	0.838305	0.849739	0.844022				ctl2	10	4454.65	0.841929
		PFR 90	4	2356.03	0.969326	1.01566	0.982735	0.999197					ctl	5	33235.3	1						4AP+BCC	13	5434.35	1.02709		1.02709
		PFR 180	5	2143.82	0.882018	0.924177	0.976444	0.950311					pfr40	6	41350.5	1.24417
		ctl	6	2417.64	0.994671	1							gm6001+pfr40	7	35227.9	1.05996
		Pfr 15	7	3078.97	1.26676	1.27355							ADAM10+pfr	8	28241.3	0.849739
		PFR 45	8	2632.72	1.08316	1.08897
		PFR 90	9	2375.89	0.977498	0.982735
		PFR 180	10	2360.68	0.97124	0.976444
	2012-08-01	ctl	11	2341.87	0.963499	1	1	1				02-05-2013 N2	ctl	1	47872.7	1	1	1
		Pfr 15	12	2369.41	0.974832	1.01176	1.08841	1.05009					pfr40	2	35844.4	0.748744	0.728931	0.738837
		PFR 45	13	2434.62	1.00166	1.03961	1.0833	1.06145					gm6001+pfr40	3	28893.9	0.603556	0.741473	0.672514
		PFR 90	14	2382.31	0.980137	1.01727	1.01715	1.01721					ADAM10+pfr	4	29773.6	0.621933	0.702402	0.662168			2014-02-18	ctl1	6	2861.46	1.21868	0.782115	1.0004
		PFR 180	15	1875.04	0.771433	0.800658	0.880271	0.840465					ctl	5	45927.3	1						4AP+Bcc	5	4199.58	1.78858	1.08272	1.43565
													pfr40	6	33477.9	0.728931						ctl1	13	1836.41	0.782115
													gm6001+pfr40	7	34053.9	0.741473						4AP+Bcc	12	2542.23	1.08272
		ctl	16	2682.37	0.956391	1							ADAM10+pfr	8	32259.4	0.702402
		Pfr 15	17	2919.52	1.04095	1.08841
		PFR 45	18	2905.82	1.03606	1.0833
		PFR 90	19	2728.37	0.972791	1.01715
		PFR 180	20	2361.22	0.841883	0.880271						2013-05-03	ctl	1	5324.55	1	1	1
	2012-08-03	ctl	6	2296.01	0.81537	1	1	1					pfr40	2	6277.12	1.1789	1.05314	1.11602					avg
		PFR15	7	3092.08	1.09808	1.34672	1.23099	1.28886					gm6001+pfr40	3	7298.76	1.37077	1.34553	1.35815			2014-02-13	ctl1	1	2949.26	1.08468	1.17124	1.12796
		PFR 45	8	4072.26	1.44616	1.77363	1.41695	1.59529					ADAM10+pfr	4	5531	1.03877	0.962141	1.00046				ctl2	2	2388.45	0.878428	0.866747	0.872588
		PFR 90	9	2440.58	0.866712	1.06297	0.963878	1.01342					ctl	5	7548.77	1						4AP+Bcc1	7	2383.2	0.876498		0.876498
		PFR 180	10	2241.28	0.795937	0.976167	0.915258	0.945712					pfr40	6	7949.94	1.05314						ctl1	8	3184.59	1.17124
		ctl	11	2623.29	0.931595	1							gm6001+pfr40	7	10157.1	1.34553						ctl2	9	2356.68	0.866747
		Pfr 15	12	3229.24	1.14679	1.23099							ADAM10+pfr	8	7262.98	0.962141
		PFR 45	13	3717.07	1.32002	1.41695
		PFR 90	14	2528.53	0.897944	0.963878
		PFR 180	15	2400.98	0.85265	0.915258

## Sheet: Fig.4 B-D
Data for Figure 4 B1: NMDAR-dependent LTP
	wilde type										NG2-/-
Baseline
time (min)	cell1	cell2	cell3	cell4	cell5	cell6	cell7	cell8			cell1	cell2	cell3	cell4	cell5	cell6	cell7	cell8
0	93.066	108.546	112.291	95.1307	109.391	98.8998	98.5114	108.498			100.168	96.495	98.7056	97.8679	92.4133	100.973	105.782	118.305
1	99.3948	93.1365	112.973	92.3304	102.342	89.2235	105.977	91.4101			91.0574	88.6968	83.6534	105.886	116.906	109.098	106.888	92.1326
2	115.534	97.9911	114.974	90.7302	83.9792	102.448	92.8528	88.146			98.2136	84.787	102.688	106.452	95.0317	94.9846	74.1935	115.216
3	89.9981	98.2385	106.264	85.5207	115.422	96.0888	88.933	103.416			92.842	82.7753	87.1442	100.056	90.5678	109.026	93.1341	82.1962
4	127.88	95.6938	93.3816	117.365	113.163	100.461	82.0793	136.43			80.63	101.536	116.257	104.639	98.6858	95.7917	94.8171	97.4129
5	104.723	98.8413	90.6079	103.657	129.897	95.2141	104.245	103.652			92.1207	111.015	117.047	108.198	194.063	97.75	89.1821	109.445
6	94.0342	107.553	90.5551	89.3495	113.086	115.864	119.289	117.666			106.759	105.634	85.6547	95.1382	104.614	103.55	95.3791	99.6516
7	112.023	105.658	90.9967	83.7927	99.3014	121.776	99.9255	72.6787			104.186	117.407	82.4583	113.49	108.52	100.737	108.544	95.424
8	95.783	97.7265	117.662	91.1629	94.8835	119.239	86.0963	136.415			108.2	106.463	99.022	105.949	93.984	97.8322	112.081	97.3729
9	99.1758	109.27	91.4442	92.4885	86.3972	91.5933	91.5824	93.5484			120.314	97.8826	92.7693	107.814	84.7254	99.111	97.3956	99.9292
10	81.4952	107.219	106.924	106.174	99.9855	100.177	103.299	83.731			95.1541	101.291	105.101	96.7158	113.906	111.896	107.599	109.174
TBS
post-TBS (min)
0	183.972	231.714	200.389	176.203	171.103	217.697	196.702	152.966			98.5257	60.7886	101.775	97.8812	103.059	98.6334	79.9912	92.0977
1	178.533	226.236	206.322	163.559	153.66	213.485	182.598	122.229			85.9537	85.7001	126.526	104.491	109.352	114.337	92.8785	103.338
2	172.965	199.632	206.621	168.141	152.889	193.802	162.604	120.155			81.1158	114.129	135.18	109.152	128.24	100.872	105.872	123.465
3	195.58	212.416	220.194	152.322	186.234	193.979	151.329	131.497			83.9298	126.457	115.906	150.685	144.571	117.347	106.538	120.106
4	174.976	206.808	211.322	173.52	163.517	210.697	175.849	126.608			89.3651	118.644	118.247	141.038	130.205	129.486	104.994	111.163
5	182.729	236.186	204.912	172.394	179.38	209.629	158.223	138.037			124.17	103.188	125.334	115.314	121.148	135.603	83.1515	117.286
6	172.292	254.11	205.126	180.662	180.963	175.897	173.502	129.523			125.889	89.0664	126.888	132.605	117.704	108.224	71.8929	115.537
7	203.913	205.43	203.086	171.451	168.475	172.887	166.971	113.497			138.184	104.977	114.628	109.449	104.4	104.539	86.0096	112.437
8	163.611	210.065	176.221	177.513	164.024	211.995	173.414	135.442			149.296	73.3244	121.985	143.41	66.7249	111.861	67.6257	111.206
9	148.87	225.644	208.904	175.045	164.562	207.804	184.551	130.903			110.105	101.111	141.1	151.992	104.592	113.817	64.0669	89.506
10	177.786	208.712	201.856	160.763	146.177	192.697	152.712	114.45			115.34	111.74	129.858	156.499	100.881	121.532	73.6794	129.082
11	186.626	197.397	227.818	172.909	151.361	195.466	159.243	122.758			122.007	116.034	145.361	161.674	91.651	120.408	70.969	104.979
12	141.396	202.185	200.507	200.141	171.887	163.959	167.746	134.471			120.176	101.828	128.709	160.142	104.19	105.865	92.1477	76.5786
13	159.365	206.811	213.699	196.273	190.219	175.493	140.209	148.158			109.927	137	155.322	167.269	108.641	118.517	95.7722	81.3931
14	163.096	235.117	203.133	197.12	180.347	165.577	178.475	123.994			155.081	119.536	163.726	167.1	103.037	99.7131	84.7471	65.8434
15	193.502	225.753	226.807	196.485	180.347	172.24	158.733	144.37			137.936	106.533	183.766	160.573	94.4519	109.467	90.616	65.6955
16	150.031	204.971	212.545	196.319	207.368	216.492	143.611	120.873			169.113	119.976	169.185	163.159	112.88	106.703	71.7797	83.2668
17	158.155	213.728	207.999	178.67	172.865	214.669	175.739	139.201			173.105	121.83	142.42	165.222	131.581	106.67	79.714	93.4314
18	163.983	218.114	227.818	191.317	178.29	209.306	156.329	135.813			159.716	108.688	151.117	160.243	111.851	121.245	72.6358	116.796
19	167	204.209	207.868	177.618	170.183	180.426	151.365	135.157			183.283	111.465	94.8857	156.318	118.713	116.33	82.2788	122.377
20	157.207	212.279	202.645	205.641	181.6	165.144	164.102	112.98			198.043	118.129	145.667	151.163	112.333	100.069	70.614	115.819
21	153.845	162.71	183.535	178.053	162.232	157.563	161.882	131.381			166.785	102.125	173.071	145.831	104.717	102.353	84.3209	119.802
22	140.95	169.64	176.57	174.998	180.58	191.457	134.875	122.664			184.84	117.564	120.224	150.419	92.0222	137.875	79.8938	109.048
23	164.167	142.957	190.778	176.277	177.881	181.386	142.261	134.924			198.833	128.602	97.1172	139.759	90.05	108.072	77.9133	101.146
24	163.888	178.012	168.635	194.9	181.213	178.685	158.697	137.837			187.693	115.917	111.489	131.109	93.6251	118.374	110.469	121.146
25	184.156	176.954	169.287	191.085	184.546	197.843	147.404	136.566			194.759	113.057	92.6528	161.153	121.787	115.485	83.046	103.147
26	179	163.609	162.59	183.375	186.936	143.896	157.927	136.978			175.104	119.788	113.78	150.933	114.611	102.481	84.303	84.8678
27	179.88	175.048	186.972	182.556	197.851	120.012	136.881	132.82			188.716	128.089	125.353	128.33	99.8207	114.413	74.9733	98.6039
28	161.805	148.294	155.628	185.605	179.058	141.513	133.977	137.404			197.084	111.529	128.254	128.445	61.8939	107.834	106.076	111.597
29	157.362	141.881	156.866	153.939	186.088	147.31	149.678	135.934			193.573	123.571	123.829	133.495	85.1767	102.179	83.7731	82.9118
30	143.563	148.104	168.911	160.101	177.621	164.755	146.535	135.545			188.88	132.036	120.288	134.425	85.526	113.248	61.7825	78.5475
Data Figure 4 B2
	wilde type
Baseline
time (min)	cell1	cell2	cell3	cell4	cell5
0	108.516	108.738	100.746	108.297	113.865
1	109.298	97.0688	101.925	104.82	104.55
2	95.6278	89.9841	106.814	119.376	99.9662
3	88.1836	102.808	102.972	98.7601	114.378
4	97.0717	97.4219	114.557	94.734	111.907
5	95.3912	97.1462	113.67	100.574	104.47
6	96.7637	96.2911	96.9231	102.907	104.846
7	109.86	94.8746	83.9301	96.3248	104.114
8	111.087	103.669	111.708	105.36	89.5186
9	100.443	104.359	93.5734	107.632	96.5488
10	101.67	103.195	99.3446	94.6618	100.063
TBS +D-AP5
post-TBS (min)
0	87.4126	100.473	76.1711	132.859	84.2314
1	93.8554	96.0483	83.735	84.2777	83.2113
2	114.889	105.927	78.6329	129.838	77.9763
3	91.5903	107.014	102.377	82.1693	93.7371
4	101.659	106.301	99.3872	105.289	86.6302
5	109.33	95.7254	89.7695	108.083	115.676
6	110.291	113.047	101.336	110.381	96.6373
7	95.0681	93.2333	85.3375	113.022	111.145
8	84.8288	84.9705	112.914	92.7732	98.7562
9	83.119	102.626	106.729	119.575	86.5354
10	89.277	105.682	96.9698	124.948	83.775
11	90.7575	95.8937	117.078	120.163	86.5973
12	106.78	108.562	118.645	100.362	64.5941
13	96.2792	102.452	81.1536	95.5893	83.5492
14	118.232	121.053	93.7999	90.614	82.6331
15	99.2554	124.423	103.524	85.5481	91.6275
16	104.468	108.299	120.426	78.7631	78.1887
17	93.9671	112.128	78.8384	106.466	94.8468
18	95.3908	103.075	86.0532	112.329	90.5274
19	97.303	109.876	118.915	86.0397	108.04
20	92.5873	110.054	80.4584	99.0273	106.381
21	120.493	106.513	83.4624	108.559	88.4392
22	94.8733	113.399	80.7176	115.282	111.179
23	93.6896	102.144	89.581	102.113	87.1973
24	97.1411	103.906	95.0877	96.9025	86.5056
25	101.959	115.755	110.832	97.8488	122.325
26	98.2388	103.699	91.6335	104.008	110.774
27	96.441	108.788	99.581	88.9417	94.6286
28	93.3183	100.351	100.73	110.265	120.129
29	89.3425	103.4	101.424	99.9972	89.6522
30	97.2313	105.951	92.8495	99.5473	95.1254
Data for Figure 4 C: NMDAR-dependent LTP in the presence of the metalloprotease inhibitor GM6001
	wilde type+GM6001										NG2-/- +GM6001
Baseline
time (min)	cell1	cell2	cell3	cell4	cell5	cell6	cell7	cell8			cell1	cell2	cell3	cell4	cell5	cell6
0	118.294	110.846	100.136	104.577	101.312	105.088	95.0815	86.9683			84.0237	89.3354	99.2194	106.906	85.7031	95.0145
1	116.065	105.66	89.6366	107.533	114.565	70.4758	106.688	88.2743			88.1676	98.4826	112.389	91.7825	110.982	118.669
2	95.8683	108.33	90.899	101.383	97.6124	93.7496	95.9883	100.255			73.8827	95.7444	102.063	99.5354	100.023	97.0452
3	106.125	104.428	105.268	80.1262	102.035	79.6813	93.5175	99.5708			89.5945	119.156	98.1016	112.61	96.529	113.811
4	79.657	102.778	92.8398	91.9714	93.8008	101.244	104.088	107.416			128.928	82.665	96.5699	102.147	106.727	110.957
5	85.553	95.5982	90.4017	105.991	101.468	110.762	92.941	86.4739			111.25	91.8387	93.3473	112.804	97.0753	100.135
6	116.488	92.0704	113.257	96.2085	98.4982	87.6436	113.919	106.174			80.4298	94.4167	109.069	118.537	97.576	89.2473
7	79.7412	103.712	103.099	115.373	105.95	92.0215	96.8432	102.567			102.178	117.988	112.208	106.609	102.939	107.22
8	95.5173	99.2709	102.103	91.7814	90.3986	92.1364	92.2254	89.0048			103.794	116.284	99.3028	82.7272	108.645	75.8321
9	73.2037	97.464	94.3034	94.7475	101.9	120.168	104.782	88.5165			105.41	85.1394	97.3134	98.7354	108.199	101.987
10	95.7174	96.0215	95.1264	94.4592	119.424	108.196	114.256	96.6736			107.025	90.6873	98.6551	82.7347	98.2443	100.764
TBS
post-TBS (min)
0	174.712	135.783	112.551	94.022	101.784	106.287	133.447	76.6032			94.9095	96.6691	82.9316	100.328	80.6391	88.4681
1	205.615	111.259	133.881	63.282	69.9206	157.934	114.004	91.5599			107.634	113.173	135.187	100.769	140.548	136.272
2	148.797	95.6965	76.3816	132.135	70.9615	165.709	105.977	81.0807			132.407	116.549	67.0822	120.228	138.011	152.332
3	176.915	102.54	176.281	109.019	86.6036	176.338	111.447	76.2494			106.884	99.5687	98.2727	145.858	138.703	129.859
4	156.71	106.886	142.867	132.16	91.3336	110.882	87.8394	73.8288			123.846	116.094	91.917	126.052	106.659	89.1324
5	99.1346	98.2536	93.9761	120.603	78.5922	148.768	125.229	76.6507			123.846	116.094	91.917	126.052	106.659	89.1324
6	60.3192	109.192	101.526	115.899	88.9972	152.29	133.315	80.743			98.6588	111.53	140.684	109.011	133.344	112.329
7	76.6575	112.142	122.483	128.444	83.0105	157.738	115.43	85.1561			100.275	95.8957	93.0152	125.839	143.558	102.874
8	67.7396	106.764	157.999	103.368	60.2602	186.463	100.13	79.1805			124.417	141.796	123.023	117.162	130.126	105.564
9	76.956	98.8636	114.34	73.137	69.2753	169.177	139.08	77.8678			113.102	93.5576	111.2	128.75	130.035	120.713
10	100.41	103.774	166.72	142.739	77.2584	145.198	95.3551	80.4246			123.762	131.469	117.047	109.657	138.341	91.6409
11	106.865	122.298	172.838	75.3998	73.5102	157.091	106.584	80.4842			115.652	66.5713	121.012	115.303	134.612	78.902
12	110.302	130.856	170.556	103.442	108.772	146.179	84.7314	91.9578			109.217	117.373	106.324	105.893	146.909	96.4809
13	103.108	121.239	177.012	114.746	76.4203	185.179	80.4535	84.259			112.293	82.6872	117.918	118.873	130.657	103.64
14	128.294	112.158	160.353	73.5517	96.8287	137.401	94.2828	82.3812			118.023	89.874	81.1934	129.442	124.263	48.8597
15	126.628	112.13	114.312	132.175	83.7835	165.92	88.8184	87.9842			110.307	96.6692	83.1391	118.54	144.258	136.914
16	138.362	104.862	166.871	109.38	101.174	181.836	80.2274	86.9972			111.965	134.636	120.541	121.796	119.767	94.9643
17	109.743	120.308	112.616	83.8805	115.942	77.4106	94.3383	89.9542			104.009	105.78	133.356	123.102	128.524	81.2764
18	122.654	99.8744	134.169	139.97	81.4764	115.188	87.0602	81.7035			92.3122	130.767	153.388	115.53	119.96	91.1977
19	161.585	89.7861	141.59	141.406	90.1704	169.812	80.4924	81.7352			127.767	123.96	126.77	123.511	130.324	96.3593
20	157.248	125.082	122.902	129.065	92.9767	115.424	106.43	82.0366			100.906	88.0803	113.223	91.6666	120.78	90.831
21	159.93	97.0161	128.961	156.269	73.2353	88.1658	87.0372	82.3956			112.013	122.172	116.374	83.4291	104.967	97.8427
22	142.23	116.922	106.088	120.001	71.7758	120.927	87.4763	83.1181			102.948	73.5198	143.904	116.608	144.969	135.229
23	132.584	93.0782	128.385	118.449	81.8259	113.829	97.6308	86.3121			114.736	122.706	102.856	110.957	95.5563	149.022
24	141.954	107.277	127.566	131.345	95.2866	113.828	111.937	90.4494			110.845	50.2071	99.3212	112.11	109.781	102.674
25	134.08	107.25	106.506	126.223	105.141	119.922	111.75	83.3304			140.628	156.627	72.9982	111.355	97.4335	85.2054
26	133.179	143.717	118.398	149.912	89.7951	122.401	92.6279	88.9018			107.014	88.2223	128.791	112.903	96.2311	80.1242
27	135.437	138.557	116.713	69.1261	111.693	123.003	93.9984	81.6796			114.081	123.89	96.3931	110.796	87.6977	93.7942
28	134.428	125.017	114.161	97.5103	103.154	112.278	97.7248	81.4732			90.8051	91.6405	110.933	116.992	95.6958	97.463
29	124.067	119.249	104.104	106.274	82.3777	113.537	125.271	82.1956			86.6076	108.516	112.788	108.607	117.185	94.3901
30	138.114	95.161	128.788	56.7798	81.9526	111.504	109.782	86.9415			110.195	110.734	116.473	80.403	112.222	90.0194
Data for Figure 4 D: NMDAR-dependent LTP in the presence of ADAM10 inhibitor GI
	wilde type+GI										NG2-/- +GI
Baseline
time (min)	cell1	cell2	cell3	cell4	cell5	cell6	cell7	cell8	cell9		cell1	cell2	cell3	cell4	cell5	cell6
0	95.7571	86.6634	96.783	104.208	104.654	103.101	95.6887	103.762	110.617		99.6438	96.8503	98.6267	96.2748	108.688	107.021
1	86.7573	86.5299	100.26	94.7142	110.356	105.554	116.785	98.6259	91.9524		105.87	112.269	96.6932	93.2763	108.872	100.418
2	110.009	98.644	79.1787	93.8997	95.5862	116.519	95.4875	87.7776	105.154		98.3424	94.649	94.6496	92.9274	90.514	86.313
3	94.9747	84.7535	96.0155	100.431	97.0766	104.798	104.232	90.9301	94.4809		81.2708	81.396	96.0397	108.252	112.414	116.525
4	110.419	95.5867	100.671	104.083	104.79	78.91	95.4928	123.539	87.1271		106.419	81.7354	126.735	99.7239	92.1293	104.467
5	97.1145	86.0323	102.964	86.3211	104.809	88.9749	114.126	85.8658	85.0905		116.859	94.7369	94.145	110.987	104.292	91.9445
6	120.681	98.4471	105.638	86.5407	95.0084	81.1201	84.0316	109.687	95.1034		83.591	110.509	96.1322	98.1819	98.9957	81.2586
7	89.8947	107.108	116.85	94.3906	100.063	88.5097	95.6301	98.8191	116.526		95.7357	108.143	121.632	96.2631	100.508	121.034
8	90.498	126.805	110.862	112.326	102.43	106.135	78.3025	97.7983	99.7067		96.1915	107.129	94.6316	102.312	97.0982	97.5212
9	98.5431	91.8505	94.417	115.013	106.633	107.519	102.302	89.9477	111.411		91.2312	110.757	108.293	97.2001	101.639	79.4247
10	101.078	91.9013	87.8309	101.931	83.9092	100.949	100.992	119.022	107.268		95.8275	128.366	100.107	99.4674	102.454	100.263
TBS
post-TBS (min)
0	139.511	123.149	100.007	98.9879	121.783	108.936	102.91	122.367	114.197		122.292	104.757	91.3598	91.2828	119.629	99.1332
1	90.1638	128.117	121.737	149.879	127.147	101.255	94.5498	121.056	111.369		89.6555	151.554	68.6639	111.26	119.878	93.8371
2	90.5064	88.3808	100.86	113.212	104.929	126.93	102.042	133.101	123.561		91.0203	118.496	85.8835	95.6558	107.2	132.319
3	118.16	112.879	113.6	113.194	126.483	116.854	82.1038	103.867	144.432		75.1874	124.434	79.1392	113.502	76.5055	107.265
4	112.438	96.4115	90.9657	116.224	111.094	114.755	105.709	113.083	117.026		105.427	121.048	106.057	126.526	54.7681	119.566
5	111.888	131.881	112.111	100.499	125.469	103.96	115.203	128.634	143.512		114.646	83.8055	91.5176	107.723	102.059	64.1342
6	113.661	99.0239	114.993	116.392	114.681	121.122	108.583	120.748	139.583		101.368	135.847	84.1387	102.922	104.285	107.479
7	91.8662	122.77	118.891	109.766	123.868	106.397	103.245	129.954	125.067		95.2189	124.507	74.6405	124.01	101.643	150.948
8	109.875	113.339	106.249	120.327	110.604	87.6099	123.219	121.397	140.12		102.624	95.993	82.416	101.662	111.084	131.714
9	121.919	140.898	119.611	111.194	117.341	86.4873	110.557	121.181	137.143		88.3407	81.9963	85.8314	127.457	122.244	135.523
10	108.441	119.233	128.445	94.9563	113.414	79.1667	102.951	114.863	118.661		107.687	102.343	72.392	132.709	108.022	120.665
11	110.299	147.674	112.174	100.586	100.401	128.44	127.138	121.042	120.236		121.865	92.9583	80.5501	144.742	107.522	147.208
12	102.803	100.219	95.0793	126.313	116.058	97.2083	117.78	139.164	145.748		109.648	78.6652	88.9375	100.405	117.005	110.084
13	132.61	118.006	116.21	120.412	100.945	91.212	116.682	117.485	78.3619		94.5849	107.653	83.9683	119.349	115.085	94.4261
14	102.285	112.483	113.34	102.181	129.484	91.0212	115.534	119.366	67.643		96.3607	105.581	99.7596	122.62	108.485	87.3906
15	101.379	113.216	115.945	122.846	113.492	100.498	139.158	102.841	108.71		120.298	114.179	77.2581	105.422	93.4309	148.595
16	121.854	97.4656	119.682	82.4984	113.901	81.8881	115.425	116.961	107.435		123.332	88.9176	75.5004	140.687	92.6445	133.631
17	84.875	107.79	112.242	99.6518	111.028	84.2908	123.743	118.166	82.3363		119.567	72.5586	116.726	124.653	81.2298	98.2719
18	109.695	114.058	110.546	100.158	94.3492	93.3218	117.717	138.12	60.3855		113.324	86.4898	98.2957	109.542	102.141	152.426
19	124.293	114.993	93.4102	106.278	123.616	108.834	98.0664	129.779	48.6837		107.413	78.5742	82.4605	132.718	97.2695	98.9992
20	109.566	118.938	95.9736	121.549	97.633	105.761	102.743	85.6181	109.118		107.529	97.5641	83.8433	119.817	99.8561	91.3848
21	106.6	97.3534	89.3498	105.905	127.374	93.3669	117.888	104.566	94.0942		94.6032	88.0971	80.3361	115.345	100.915	124.197
22	113.623	134.212	117.163	103.312	92.6321	80.7011	123.022	117.498	78.0644		100.394	108.593	86.8295	116.088	102.877	78.5334
23	122.662	93.3908	115.356	103.853	122.689	76.8357	124.345	82.2856	96.5872		88.394	83.4313	85.1283	128.741	106.629	106.012
24	105.337	99.8966	112.916	101.197	143.513	114.3	83.4363	118.913	87.4216		103.012	91.495	86.2202	113.482	105.431	106.747
25	115.864	117.621	93.0981	103.277	108.209	74.4343	121.253	110.092	98.7326		112.045	73.9208	80.486	128.616	104.366	105.541
26	88.6797	99.2098	116.684	93.7335	101.005	120.805	117.763	128.009	90.0436		109.167	118.386	103.221	105.331	122.487	90.1992
27	86.3215	108.663	114.4	92.2966	96.8117	115.773	132.161	102.643	101.355		90.1947	96.299	86.2016	119.18	98.4775	102.901
28	82.9831	106.013	119.697	93.4314	114.129	122.913	85.0958	90.2883	102.666		96.1315	110.668	88.8138	129.047	104.808	93.5302
29	79.4315	111.654	113.888	122.342	124.101	117.637	102.2	86.4875	103.977		108.565	93.0045	80.2919	127.739	116.642	96.5874
30	94.803	82.229	116.564	82.4449	125.469	118.099	119.012	92.5876	105.288		95.5636	94.6786	98.6712	123.947	94.8224	115.263

## Sheet: Fig.4 E+F
Data for Figure 4 E: relative potentiation of NMDAR-dependent EPSPs after 1-5 min post-TBS
		% of induction of potentiation in relation to baseline
	time post-TBS (min)	wilde type	NG2-/-	WT+D-AP5	WT+GM6001	Ng2-/- +GM6001	WT+GI	NG2-/- +GI
	1	91.3432	-8.406	-3.77053	16.8987	-9.34234	7.13602	4.74219
	2	80.8278	7.82213	-11.7744	18.432	22.2639	3.54371	5.80816
	3	72.1012	8.50324	1.45284	9.59219	21.1017	-2.59716	5.09565
	4	80.4439	6.94253	-4.62243	26.9242	19.8577	4.9734	-3.9945
	5	80.4121	14.1429	-0.146604	12.8132	8.95001	-0.985581	5.56554
Data for Figure 4 F: relative potentiation of NMDAR-dependent EPSPs at 20-30 min after TBS
		% of induction of potentiation in relation to baseline
	time post-TBS (min)	wilde type	NG2-/-	WT+D-AP5	WT+GM6001	Ng2-/- +GM6001	WT+GI	NG2-/- +GI
	20	75.1997	28.0026	-2.29853	16.3955	0.914335	3.16897	-0.000783333
	21	61.4001	25.6004	1.49327	9.12621	6.13308	3.82397	0.582238
	22	61.4667	26.1196	3.09	6.06735	19.5296	7.11436	6.05255
	23	63.8289	20.0495	-5.05517	6.51165	15.9723	4.26896	-0.27754
	24	70.2333	24.0967	-4.09137	14.9553	-2.51035	8.21685	1.06453
	25	85.9799	25.9913	9.74411	11.7753	10.7078	4.91292	0.829223
	26	76.7889	22.9999	1.67056	17.3664	2.21426	7.77477	8.13191
	27	76.5024	22.8137	-2.32391	8.77596	4.44212	7.26608	-1.12425
	28	67.9105	20.1596	4.95859	8.21834	0.588218	2.97316	3.8329
	29	53.6323	20.7997	-3.23678	7.13449	4.68209	4.92188	3.80511
	30	51.6419	19.455	-1.85903	1.12786	3.34105	6.75651	3.82422

## Sheet: Fig.5
Data for Figure 5B: amplitudes of AMPAR- and NMDAR-EPSCs
	AMPAR-EPSCs (in pA)				AMPAR-EPSCs (in pA)
		wilde type	NG2-/-			wilde type	NG2-/-
	cell1	615	255		cell1	480	132
	cell2	426	125		cell2	317	55
	cell3	342	501		cell3	336	399
	cell4	551	510		cell4	550	450
	cell5	318	302		cell5	430	248
	cell6	374	215		cell6	450	163
	cell7	388	200		cell7	520	240
	cell8	219	150		cell8	224	130
	cell9	215	408		cell9	161	162
	cell10	388	206		cell10	440	143
Data for Figure 5C: ratio of NMDAR to AMPAR current
		wilde type	NG2-/-
	cell1	0.780488	0.517647
	cell2	0.744131	0.44
	cell3	0.982456	0.796407
	cell4	0.998185	0.882353
	cell5	1.3522	0.821192
	cell6	1.20321	0.75814
	cell7	1.34021	1.2
	cell8	1.02283	0.866667
	cell9	0.748837	0.397059
	cell10	1.13402	0.694175
Data for Figure 5D: rise time of AMPAR currents					Data for Figure 5E: decay time of AMPAR currents
		wilde type	NG2-/-			wilde type	NG2-/-
	cell1	2.6	2.9		cell1	9.6	11.8
	cell2	3.2	2.4		cell2	12.3	7.3
	cell3	2.8	2.5		cell3	7.2	7.7
	cell4	2.6	2.2		cell4	15	8.6
	cell5	2.4	1.5		cell5	8.7	7.2
	cell6	3	3		cell6	12	10
	cell7	2	1.9		cell7	12	7.3
	cell8	1.9	2.9		cell8	7.66	8.6
	cell9	2.1	2.9		cell9	15	8.4
	cell10	2.8	2.3		cell10	11	8.3
Data for Figure 5D: rise time of NMDAR currents					Data for Figure 5E: decay time of NMDAR currents
		wilde type	NG2-/-			wilde type	NG2-/-
	cell1	5.5	4.8		cell1	94.3	41.2
	cell2	6.6	5.3		cell2	64.7	92.8
	cell3	7.1	5.1		cell3	95.6	92.1
	cell4	6.6	7.3		cell4	96.9	80
	cell5	6.3	5.2		cell5	100	95.8
	cell6	3.3	3.4		cell6	40.7	76
	cell7	5.3	4.3		cell7	59.8	43
	cell8	4.5	6.6		cell8	89.9	108
	cell9	7.1	5.5		cell9	93.4	67.3
	cell10	5.1			cell10	61
Data for Figure 5H: I-V relations of NMDAR currents
	wilde type	Normalized amplitudes
	holding potential (mV)	cell1	cell2	cell3	cell4	cell5	cell6	cell7	cell8	cell9	cell10
	-80	-10	-0.0510204	-0.0848485	-0.0802139	-0.0920245	-0.09	-0.0865801	-0.0909091	-0.158537	-0.0636943
	-60	-9	-0.0459184	-0.109091	-0.0909091	-0.110429	-0.11	-0.103896	-0.0954545	-0.140244	-0.0764331
	-40	-30	-0.153061	-0.115152	-0.106952	-0.165644	-0.12	-0.0779221	-0.159091	-0.195122	-0.143312
	-20	-36	-0.183673	-0.448485	-0.294118	-0.294478	-0.11	-0.34632	-0.363636	-0.670732	-0.423567
	0	-45	-0.229592	-0.212121	-0.160428	-0.128834	0.06	-0.519481	-0.454545	-0.469512	-0.375796
	20	4	0.0204082	0.115152	0.117647	0.202454	0.24	0.142857	0.1	0.213415	0.11465
	40	36	0.183673	0.406061	0.513369	0.588957	0.96	0.476191	0.404546	0.518293	0.414013
	60	196	1	1	1	1	1	1	1	1	1
	NG2-/-
	holding potential (mV)	cell1	cell2	cell3	cell4	cell5	cell6	cell7
	-80	-0.143885	-0.0583333	-0.105263	-0.0769231	-0.0722222	-0.0636364	-0.144927
	-60	-0.143885	-0.05	-0.1	-0.0979021	-0.0611111	-0.0727273	-0.123188
	-40	-0.172662	-0.125	-0.142105	-0.160839	-0.111111	-0.0954545	-0.0869565
	-20	-0.460432	-0.566667	-0.378947	-0.363636	-0.294444	-0.231818	-0.144927
	0	-0.323741	-0.291667	-0.452632	-0.58042	-0.277778	-0.118182	0.108696
	20	0.057554	0.0666667	0.152632	-0.0909091	-0.0555556	0.127273	0.166667
	40	0.467626	0.591667	0.736842	0.370629	0.355556	0.513636	0.376812
	60	1	1	1	1	1	1	1

## Sheet: Fig.6
Data for Figure 6A: Current-voltage relations of AMPARs
wilde type
	Normalized amplitudes
holding potential (mV)	cell1	cell2	cell3	cell4	cell5	cell6	cell7	cell8	cell9	cell10	cell11	cell12	cell13	cell14	cell15	cell16	cell17
-80	-1	-1	-1	-1	-1	-1	-1	-1	-1	-1	-1	-1	-1	-1	-1	-1	-1
-60	-0.735043	-0.804305	-0.79704	-0.545817	-0.791855	-0.827273	-0.748	-0.512524	-0.657718	-0.784127	-0.879288	-0.887712	-0.9325	-0.822642	-0.820166	-0.739295	-0.697674
-40	-0.512821	-0.720157	-0.566596	-0.446215	-0.649321	-0.466667	-0.736	-0.493256	-0.404362	-0.574603	-0.518424	-0.622881	-0.645	-0.703145	-0.683992	-0.630982	-0.583721
-20	-0.37037	-0.403131	-0.397463	-0.298805	-0.187783	-0.312121	-0.438	-0.387283	-0.16443	-0.374603	-0.224905	-0.256356	-0.3675	-0.420126	0.233888	-0.312343	-0.22093
0	-0.0683761	-0.0195695	-0.0930233	-0.0438247	-0.0904977	-0.0939394	-0.044	0.026975	0	-0.0349206	0.0304955	-0.0370763	-0.04375	-0.0377359	-0.0239085	-0.0503778	0.0348837
20	0.168091	0.268102	0.147991	0.143426	0.11991	0.234848	0.11	0.127168	0.119127	0.0777778	0.111817	0.0688559	0.14375	0.201258	0.248441	0.104534	0.202326
40	0.413105	0.524462	0.374207	0.376494	0.436652	0.639394	0.444	0.522158	0.446309	0.301587	0.406607	0.289195	0.325	0.479245	0.461539	0.34131	0.604651
60	0.547009	0.616438	0.623679	0.438247	0.760181	1.06061	0.74	0.736031	0.696309	0.420635	0.581957	0.591102	0.51	0.638994	0.872141	0.70529	1.14186
NG2-/-
holding potential (mV)	cell1	cell2	cell3	cell4	cell5	cell6	cell7	cell8	cell9	cell10	cell11	cell12	cell13	cell14	cell15	cell16	cell17	cell18	cell19	cell20	cell21	cell22	cell23	cell24	cell25	cell26	cell27
-80	-1	-1	-1	-1	-1	-1	-1	-1	-1	-1	-1	-1	-1	-1	-1	-1	-1	-1	-1	-1	-1	-1	-1	-1	-1	-1	-1
-60	-0.988701	-0.787072	-0.783505	-0.676471	-0.772881	-0.833992	-0.882353	-0.711111	-0.775385	-0.89	-0.615385	-0.724444	-0.890411	-0.683721	-0.977099	-0.809045	-0.797954	-0.967391	-0.629471	-0.616731	-0.691936	-0.766038	-0.793443	-0.754717	-0.708464	-0.923628	-0.68
-40	-0.477401	-0.543726	-0.4811	-0.411765	-0.671186	-0.667984	-0.382353	-0.666667	-0.584615	-0.53	-0.5	-0.524444	-0.869863	-0.72093	-0.666667	-0.708543	-0.439898	-0.632246	-0.443491	-0.424125	-0.425806	-0.528302	-0.554098	-0.417453	-0.495298	-0.608592	-0.4475
-20	-0.211864	-0.273764	-0.298969	-0.277311	-0.41017	-0.316205	-0.253677	-0.444444	-0.307692	-0.15	-0.307692	-0.386667	-0.561644	-0.42093	-0.569975	-0.366834	-0.230179	-0.425725	-0.268956	-0.287938	-0.337097	-0.384906	-0.340984	-0.323113	-0.329154	-0.173031	-0.25
0	-0.0282486	-0.144487	-0.0343643	0.210084	-0.0915254	-0.185771	-0.0294118	-0.151111	-0.113846	-0.0825	-0.130769	-0.0977778	-0.260274	-0.102326	-0.0458015	0.0100503	0.028133	-0.0416667	-0.0300429	-0.0214008	-0.0709677	-0.0188679	-0.0196721	-0.0141509	-0.0297806	-0.0429594	-0.04
20	0.0423729	0.0304183	0.103093	0.294118	0.0372881	0.158103	0.161765	0.0444445	0.0707692	0.0675	0.0269231	0.0933333	0.0479452	0.0604651	0.167939	0.0281407	0.153453	0.0597826	0.0801145	0.103113	0.141935	0.0792453	0.0885246	0.0872641	0.0783699	0.0214797	0.02
40	0.0141243	0.129278	0.175258	0.378151	0.125424	0.177866	0.323529	0.168889	0.261539	0.275	0.2	0.355556	0.239726	0.181395	0.259542	0.341709	0.191816	0.221015	0.144492	0.20428	0.290323	0.184906	0.291803	0.165094	0.200627	0.0799523	0.105
60	0.0564972	0.258555	0.357388	0.554622	0.342373	0.304348	0.470588	0.195556	0.403077	0.4	0.311538	0.457778	0.59589	0.395349	0.340967	0.462312	0.250639	0.360507	0.197425	0.317121	0.406452	0.222641	0.316393	0.273585	0.233542	0.146778	0.22
Data for Figure 6B: Rectification index of AMPAR current at +40 and -80 mV
	wilde type	NG2-/-
cell1	0.843023	0.246377
cell2	0.978102	0.335526
cell3	0.704244	0.838509
cell4	1.03467	0.243421
cell5	0.827143	0.319905
cell6	1.15934	0.55
cell7	0.890374	0.35625
cell8	1.5282	0.505952
cell9	1.01786	0.463483
cell10	0.576923	0.4875
cell11	0.693642	0.736196
cell12	0.873853	0.403846
cell13	0.844106	0.397959
cell14	0.692504	0.398438
cell15	1.3	0.63354
cell16		0.360577
cell17		0.342697
cell18		0.344318
cell19		0.496845
cell20		0.629371
cell21		0.362069
cell22		0.551653
cell23		0.328125
cell24		0.424779
cell25		0.129845
cell26		0.231618
Data for Figure 6C: Current-voltage (I-V) relations of AMPAR currents in control condotions and in presence of NASPM
NG2-/- control
holding potential (mV)	cell1	cell2	cell3	cell4	cell5	cell6	cell7	cell8	cell9	cell10	cell11	cell12	cell13	cell14
-80	-1	-1	-1	-1	-1	-1	-1	-1	-1	-1	-1	-1	-1	-1
-60	-0.711111	-0.89	-0.615385	-0.724444	-0.890411	-0.683721	-0.797954	-0.967391	-0.629471	-0.616731	-0.691936	-0.766038	-0.754717	-0.708464
-40	-0.666667	-0.53	-0.5	-0.524444	-0.869863	-0.72093	-0.439898	-0.632246	-0.443491	-0.424125	-0.425806	-0.528302	-0.417453	-0.495298
-20	-0.444444	-0.15	-0.307692	-0.386667	-0.561644	-0.42093	-0.230179	-0.425725	-0.268956	-0.287938	-0.337097	-0.384906	-0.323113	-0.329154
0	-0.151111	-0.0825	-0.130769	-0.0977778	-0.260274	-0.102326	0.028133	-0.0416667	-0.0300429	-0.0214008	-0.0709677	-0.0188679	-0.0141509	-0.0297806
20	0.0444445	0.0675	0.0269231	0.0933333	0.0479452	0.0604651	0.153453	0.0597826	0.0801145	0.103113	0.141935	0.0792453	0.0872641	0.0783699
40	0.168889	0.275	0.2	0.355556	0.239726	0.181395	0.191816	0.221015	0.144492	0.20428	0.290323	0.184906	0.165094	0.200627
NG2-/- with NASPM
holding potential (mV)	cell1	cell2	cell3	cell4	cell5	cell6	cell7	cell8	cell9	cell10	cell11	cell12	cell13	cell14
-80	-1	-1	-1	-1	-1	-1	-1	-1	-1	-1	-1	-1	-1	-1
-60	-0.979798	-0.808219	-0.81	-0.751413	-0.8125	-0.603175	-0.808511	-0.836283	-0.716332	-0.563197	-0.706349	-0.891089	-0.681818	-0.726115
-40	-0.79798	-0.349315	-0.67	-0.519774	-0.75	-0.793651	-0.468085	-0.269912	-0.510029	-0.416357	-0.406746	-0.747525	-0.477273	-0.557325
-20	-0.666667	-0.136986	-0.63	-0.079096	-0.5375	-0.68254	-0.50266	-0.128319	-0.389685	-0.20632	-0.281746	-0.559406	-0.347727	-0.347134
0	-0.0909091	0.0410959	0.06	-0.0225989	-0.125	-0.174603	-0.0212766	-0.00884956	-0.0501433	0.0185874	0.0555556	0.0346535	0.0840909	-0.0254777
20	0.111111	0.130137	0.38	0.368675	0.293251	0.217853	0.268617	0.176991	0.0329513	0.213755	0.277778	0.178218	0.129546	0.0812102
40	0.434343	0.479452	1.14	0.414721	0.395832	0.491427	0.401596	0.619469	0.19914	0.464684	0.464286	0.50495	0.277273	0.211783
Data for Figure 6D: % of inhibition of AMPAR currents by NASPM and GYKI53655
% of inhibition in presence of NASPM				% of inhibition in presence of GYKI53655
	wilde type	NG2-/-			wilde type	NG2-/-
cell1	7.51445	56		cell1	94.9045	81.9383
cell2	1.84564	27		cell2	91.3753	88.2545
cell3	3.65079	61.5385		cell3	92.6702	82.1918
cell4	1.27065	21.3333		cell4	93.2394	98.155
cell5	-15.2201	45.2055		cell5	99.5624	86.7647
cell6	14.6512	41.3954		cell6	95.283	94.8598
cell7		3.83632		cell7	83.4146	93.2609
cell8		18.1159		cell8		80.7692
cell9		0.143062		cell9		90.6542
cell10		18.7097		cell10		90.9091
cell11		23.7736
cell12		-3.77359
cell13		1.5674
Data for Figure 6E: Current-voltage relations of AMPARs pre-incubated with AP or NG2 LNS-AP protein
NG2-/- with AP control
holding potential (mV)	cell1	cell2	cell3	cell4	cell5	cell6	cell7	cell8	cell9	cell10
-80	-1	-1	-1	-1	-1	-1	-1	-1	-1	-1
-60	-0.611111	-0.553846	-0.84	-0.961538	-0.758621	-0.821429	-0.824561	-0.853333	-0.931677	-0.860215
-40	-0.388889	-0.307692	-0.48	-0.833333	-0.62069	-0.767857	-0.631579	-0.426667	-0.63354	-0.741935
-20	-0.240741	-0.246154	-0.373333	-0.769231	-0.413793	-0.598214	-0.22807	-0.166667	-0.459627	-0.39785
0	-0.0833333	-0.107692	-0.106667	-0.230769	-0.0344828	-0.107143	0.0526316	-0.0133333	-0.0745342	-0.0967742
20	0.0462963	0.0615385	0.0933333	0.179487	0.0948276	0.0803571	0.122807	0.186667	0.0931677	0.11828
40	0.175926	0.123077	0.306667	0.5	0.284483	0.125	0.245614	0.206667	0.291926	0.376344
NG2-/- with NG2 LNS-AP protein
holding potential (mV)	cell1	cell2	cell3	cell4	cell5	cell6	cell7	cell8	cell9	cell10	cell11
-80	-1	-1	-1	-1	-1	-1	-1	-1	-1	-1	-1
-60	-0.857143	-0.741722	-0.879518	-0.927711	-0.545455	-0.901734	-0.880851	-0.934783	-0.783439	-0.896175	-0.820513
-40	-0.659341	-0.629139	-0.783133	-0.638554	-0.436364	-0.612717	-0.587234	-0.594203	-0.757962	-0.595628	-0.733333
-20	-0.516483	-0.384106	-0.409639	-0.26506	-0.218182	-0.450867	-0.46383	-0.297101	-0.496815	-0.306011	-0.507692
0	0.010989	-0.0728477	-0.0240964	0.0361446	0.218182	-0.0578035	-0.114894	-0.246377	-0.0127388	0.0327869	-0.0717949
20	0.175824	0.0993378	0.373494	0.325301	0.363636	0.132948	0.12766	0.210145	0.21656	0.322404	0.287179
40	0.510989	0.317881	1.14458	0.457831	1.2	0.317919	0.33617	0.42029	0.496815	0.622951	0.610256

## Sheet: Fig.7 C
	Data for Figure 7 C
				threshold: Otsu
	Date		animal	AP + Glut	LNS + Glut
	04/14	NeuN	2	3609	3681			ImageJ Plugin Nucleus Counter
	04/14		3	2893	2252			Settings Otsu algorithem
	04/14		4	3212	3642			Smalles Particle Size		25
	07/14		5	3361	3385			Largest Particle Size		1000
	07/14		6	1853	1345			Smooth Method		none
	07/14		7	1276	3520			Subtract Background		yes
	07/14		8	1603	2225			Watershed filter		yes
	04/14	cFos	2	1374	1639
	04/14		3	873	821
	04/14		4	259	1521
	07/14		5	1773	1815
	07/14		6	1473	1416
	07/14		7	572	2164
	07/14		8	434	1604
				AP + Glut	LNS + Glut
	04/14	cFos/NeuN	2	0.380715	0.445259
	04/14		3	0.301763	0.364565
	04/14		4	0.0806351	0.417628
	07/14		5	0.527522	0.536189
	07/14		6	0.794927	1.05279
	07/14		7	0.448276	0.614773
	07/14		8	0.270742	0.720899
			MW	0.400654	0.593157
			SEM	0.0849763	0.0894733

[truncated: 4 more sheets: Fig.8 A-F, Fig.S2, Fig.S3, Fig.S4]
